# Supplementary material for: Stereoselective Synthesis of 2-Deoxythiosugars from Glycals
Source: Molecules. 2022 Nov 17;27(22):7979. doi: 10.3390/molecules27227979 (PMC9696349; doi:10.3390/molecules27227979)
Supplement: Supplementary file 1 [file molecules-27-07979-s001.zip]

Archive with 1 entries (1 files):
- molecules-2035297-supplementary.pdf
